# Supplementary material for: Retinal Neurodegeneration in an Intraocular Pressure Fluctuation Rat Model
Source: Int J Mol Sci. 2024 Mar 26;25(7):3689. doi: 10.3390/ijms25073689 (PMC11011540; doi:10.3390/ijms25073689)
Supplement: Supplementary file 1 [file ijms-25-03689-s001.zip]

Archive with 1 entries (1 files):
- ijms-2899465-supplementary.pdf
